# Supplementary material for: ﻿New species of the genus Trichosetodes Ulmer, 1915 (Trichoptera, Leptoceridae) from Ratanakiri province, Cambodia, based on morphological and molecular data
Source: Zookeys. 2023 Oct 12;1182:153–64. doi: 10.3897/zookeys.1182.105716 (PMC10587775; doi:10.3897/zookeys.1182.105716)
Supplement: XML Treatment for Trichosetodes carmelae [file zookeys.1182.105716-treatment1.xml]

<!DOCTYPE tp:taxon-treatment
  PUBLIC "-//TaxonX//DTD Taxonomic Treatment Publishing DTD v0 20100105//EN" "tax-treatment-NSO.dtd">
<tp:taxon-treatment xmlns:tp="http://www.plazi.org/taxpub"><tp:treatment-meta><kwd-group><label>Taxon classification</label><kwd>
              <named-content content-type="kingdom">Animalia</named-content>
            </kwd><kwd>
              <named-content content-type="order">Trichoptera</named-content>
            </kwd><kwd>
              <named-content content-type="family">Leptoceridae</named-content>
            </kwd></kwd-group><mixed-citation publication-type="journal"><person-group><name><surname>Laudee</surname><given-names>Pongsak</given-names></name><name><surname>Malicky</surname><given-names>Hans</given-names></name><name><surname>Kong</surname><given-names>Chamroeun</given-names></name><name><surname>Takenaka</surname><given-names>Masaki</given-names></name><name><surname>Tojo</surname><given-names>Koji</given-names></name></person-group><article-title>﻿New species of the genus <italic><tp:taxon-name><tp:taxon-name-part taxon-name-part-type="genus" reg="Trichosetodes">Trichosetodes</tp:taxon-name-part></tp:taxon-name></italic> Ulmer, 1915 (<tp:taxon-name><tp:taxon-name-part taxon-name-part-type="order">Trichoptera</tp:taxon-name-part></tp:taxon-name>, <tp:taxon-name><tp:taxon-name-part taxon-name-part-type="family">Leptoceridae</tp:taxon-name-part></tp:taxon-name>) from Ratanakiri province, Cambodia, based on morphological and molecular data</article-title><source>Zookeys</source><day>12</day><month>10</month><year>2023</year><volume>1182</volume><fpage>153</fpage><lpage>164</lpage><pub-id pub-id-type="doi">10.3897/zookeys.1182.105716</pub-id></mixed-citation></tp:treatment-meta><tp:nomenclature><label>﻿</label><tp:taxon-name>
            <object-id xmlns:xlink="http://www.w3.org/1999/xlink" content-type="arpha" xlink:type="simple">1D10BFF9-8636-5B86-B745-98934F7F1600</object-id>
            <tp:taxon-name-part taxon-name-part-type="genus" reg="Trichosetodes">Trichosetodes</tp:taxon-name-part>
            <tp:taxon-name-part taxon-name-part-type="species" reg="carmelae">carmelae</tp:taxon-name-part>
            <object-id xmlns:xlink="http://www.w3.org/1999/xlink" content-type="zoobank" xlink:type="simple">https://zoobank.org/78DA92FF-BAEB-4BD3-9097-AE4E453A4255</object-id>
          </tp:taxon-name><tp:taxon-authority>Laudee &amp; Malicky</tp:taxon-authority><tp:taxon-status xmlns:xlink="http://www.w3.org/1999/xlink" xlink:type="simple">sp. nov.</tp:taxon-status><xref ref-type="fig" rid="F1">Fig. 1</xref></tp:nomenclature><tp:treatment-sec sec-type="type material" id="SECID0EPEAE"><title>Type material.</title><p><bold><italic>Holotype</italic>. Male.</bold> Cambodia: Ratanakiri Province: Banlung, Katieng Waterfall, <named-content xmlns:xlink="http://www.w3.org/1999/xlink" content-type="dwc:verbatimCoordinates" xlink:type="simple"><named-content content-type="geo-json" specific-use="{&#34;type&#34;:&#34;Point&#34;,&#34;coordinates&#34;:[106.975833,13.677222]}" id="NCID0E4EAE" xlink:type="simple">13°40'38"N, 106°58'33"E</named-content></named-content>, elev. 203 m, 13.v.2022, Pongsak Laudee. (<named-content xmlns:xlink="http://www.w3.org/1999/xlink" content-type="dwc:institutional_code" xlink:title="Princess Maha Chakri Sirindhorn Natural History Museum, Prince of Songkla University" xlink:href="http://grbio.org/institution/prince-songkla-university" xlink:type="simple">PSUNHM</named-content>). <bold><italic>Paratypes</italic></bold>: Same data as holotype, 6 males: 2 males (<named-content xmlns:xlink="http://www.w3.org/1999/xlink" content-type="dwc:institutional_code" xlink:title="Princess Maha Chakri Sirindhorn Natural History Museum, Prince of Songkla University" xlink:href="http://grbio.org/institution/prince-songkla-university" xlink:type="simple">PSUNHM</named-content>), 2 males (<abbrev xmlns:xlink="http://www.w3.org/1999/xlink" xlink:title="collection of Hans Malicky, Lunz am See, Austria" id="ABBRID0ENFAE" xlink:type="simple">CHM</abbrev>), 2 males (<named-content xmlns:xlink="http://www.w3.org/1999/xlink" content-type="dwc:institutional_code" xlink:title="Clemson University Arthropod Collection" xlink:href="http://grbio.org/institution/clemson-university-arthropod-collection" xlink:type="simple">CUAC</named-content>).</p></tp:treatment-sec><tp:treatment-sec sec-type="diagnosis" id="SECID0EVFAE"><title>Diagnosis.</title><p>The male genitalia of the new species are moderately similar to those of <italic><tp:taxon-name><tp:taxon-name-part taxon-name-part-type="genus" reg="Trichosetodes">T.</tp:taxon-name-part><tp:taxon-name-part taxon-name-part-type="species" reg="sotet">sotet</tp:taxon-name-part></tp:taxon-name></italic> Oláh, 2013 described in Vietnam in the form of segment IX and inferior appendages, as well as of <italic><tp:taxon-name><tp:taxon-name-part taxon-name-part-type="genus" reg="Trichosetodes">T.</tp:taxon-name-part><tp:taxon-name-part taxon-name-part-type="species" reg="insularis">insularis</tp:taxon-name-part></tp:taxon-name></italic> Schmid, 1987 in the form of segment IX and segment X; but the phallicata or aedeagus is clearly different. The phallicata of <italic><tp:taxon-name><tp:taxon-name-part taxon-name-part-type="genus" reg="Trichosetodes">T.</tp:taxon-name-part><tp:taxon-name-part taxon-name-part-type="species" reg="sotet">sotet</tp:taxon-name-part></tp:taxon-name></italic> and <italic><tp:taxon-name><tp:taxon-name-part taxon-name-part-type="genus" reg="Trichosetodes">T.</tp:taxon-name-part><tp:taxon-name-part taxon-name-part-type="species" reg="insularis">insularis</tp:taxon-name-part></tp:taxon-name></italic> are divided into subbasodorsal branch and subbasoventral branch, whereas such features are missing in <italic><tp:taxon-name><tp:taxon-name-part taxon-name-part-type="genus" reg="Trichosetodes">T.</tp:taxon-name-part><tp:taxon-name-part taxon-name-part-type="species" reg="carmelae">carmelae</tp:taxon-name-part></tp:taxon-name></italic>. The phallicata in <italic><tp:taxon-name><tp:taxon-name-part taxon-name-part-type="genus" reg="Trichosetodes">T.</tp:taxon-name-part><tp:taxon-name-part taxon-name-part-type="species" reg="carmelae">carmelae</tp:taxon-name-part></tp:taxon-name></italic> bears tuft of long hairs in the middle of dorsal edge, which does not occur in <italic><tp:taxon-name><tp:taxon-name-part taxon-name-part-type="genus" reg="Trichosetodes">T.</tp:taxon-name-part><tp:taxon-name-part taxon-name-part-type="species" reg="sotet">sotet</tp:taxon-name-part></tp:taxon-name></italic>. The phallicata in <italic><tp:taxon-name><tp:taxon-name-part taxon-name-part-type="genus" reg="Trichosetodes">T.</tp:taxon-name-part><tp:taxon-name-part taxon-name-part-type="species" reg="carmelae">carmelae</tp:taxon-name-part></tp:taxon-name></italic> is slightly bent upward subapically, while it is curved downward in <italic><tp:taxon-name><tp:taxon-name-part taxon-name-part-type="genus" reg="Trichosetodes">T.</tp:taxon-name-part><tp:taxon-name-part taxon-name-part-type="species" reg="sotet">sotet</tp:taxon-name-part></tp:taxon-name></italic>.</p></tp:treatment-sec><tp:treatment-sec sec-type="description" id="SECID0E5IAE"><title>Description.</title><p>Length of each male forewing 4.5 mm (<italic>N</italic> = 5); specimens in alcohol with head, thorax, abdomen, legs, forewings light brown.</p><p>Male genitalia (Fig. <xref ref-type="fig" rid="F1">1A–D</xref>). Segment IX right trapezoid, anterior margin convex dorsally and truncated ventrally, posterior margin truncated in lateral view (Fig. <xref ref-type="fig" rid="F1">1A</xref>); rectangular with pair of notches anteriorly in ventral view (Fig. <xref ref-type="fig" rid="F1">1C</xref>). Preanal appendages thumb-like covered with hairs (Fig. <xref ref-type="fig" rid="F1">1A, B</xref>). Segment X produced in pair of javelin-like processes each with acute apex (Fig. <xref ref-type="fig" rid="F1">1A, B</xref>). Inferior appendages each with dorsal and ventral lobes, dorsal lobe broad rectangular, serrated dorsally with small triangular process, ventral lobe slender with acute apex directed dorsad in lateral view (Fig. <xref ref-type="fig" rid="F1">1A</xref>); in ventral view, claw-like, bent inward, each with inner broad tooth sub-basally (Fig. <xref ref-type="fig" rid="F1">1C</xref>). phallicata in dorsal view, slender, lancet-like, acute apex, with isolated bunch of long hair in the middle; ejaculatory duct tube-like, about half as long as phallicata length (Fig. <xref ref-type="fig" rid="F1">1B</xref>); in lateral view, phallus typically large, axe-like, broad basally, strongly curved backward subbasally, with isolated bunch of long hairs dorsally, bent subapically, sharp apex (Fig. <xref ref-type="fig" rid="F1">1D</xref>).</p><fig id="F1" position="float" orientation="portrait"><object-id xmlns:xlink="http://www.w3.org/1999/xlink" content-type="doi" xlink:type="simple">10.3897/zookeys.1182.105716.figure1</object-id><object-id xmlns:xlink="http://www.w3.org/1999/xlink" content-type="arpha" xlink:type="simple">5F604BDA-55FB-5290-9DF8-E246C57BE348</object-id><label>Figure 1.</label><caption><p><italic><tp:taxon-name><tp:taxon-name-part taxon-name-part-type="genus" reg="Trichosetodes">Trichosetodes</tp:taxon-name-part><tp:taxon-name-part taxon-name-part-type="species" reg="carmelae">carmelae</tp:taxon-name-part></tp:taxon-name></italic> sp. nov. male genitalia <bold>A</bold> segment IX and inferior appendages, left lateral <bold>B</bold> segment X and phallus, dorsal <bold>C</bold> segment IX and inferior appendages, ventral <bold>D</bold> phallus, left lateral. Abbreviations: Pre = preanal appendages (paired), Pha = phallicata, Seg IX = segment IX, Seg X = segment X, Inf = inferior appendage (paired), Ejd = ejaculatory duct.</p></caption><graphic xmlns:xlink="http://www.w3.org/1999/xlink" xlink:href="zookeys-1182-153_article-105716__-g001.jpg" position="float" orientation="portrait" xlink:type="simple" id="oo_920317.jpg"><uri content-type="original_file" xlink:type="simple">https://binary.pensoft.net/fig/920317</uri></graphic></fig></tp:treatment-sec><tp:treatment-sec sec-type="etymology" id="SECID0EMLAE"><title>Etymology.</title><p>The species name is dedicated to Dr Carmela R. Centrino who works for United Nations Industrial Development, Vienna International Centre for Southeast Asian Countries.</p></tp:treatment-sec></tp:taxon-treatment>
