# Supplementary material for: ﻿New species of the genus Trichosetodes Ulmer, 1915 (Trichoptera, Leptoceridae) from Ratanakiri province, Cambodia, based on morphological and molecular data
Source: Zookeys. 2023 Oct 12;1182:153–64. doi: 10.3897/zookeys.1182.105716 (PMC10587775; doi:10.3897/zookeys.1182.105716)
Supplement: XML Treatment for Trichosetodes katiengensis [file zookeys.1182.105716-treatment2.xml]

<!DOCTYPE tp:taxon-treatment
  PUBLIC "-//TaxonX//DTD Taxonomic Treatment Publishing DTD v0 20100105//EN" "tax-treatment-NSO.dtd">
<tp:taxon-treatment xmlns:tp="http://www.plazi.org/taxpub"><tp:treatment-meta><kwd-group><label>Taxon classification</label><kwd>
              <named-content content-type="kingdom">Animalia</named-content>
            </kwd><kwd>
              <named-content content-type="order">Trichoptera</named-content>
            </kwd><kwd>
              <named-content content-type="family">Leptoceridae</named-content>
            </kwd></kwd-group><mixed-citation publication-type="journal"><person-group><name><surname>Laudee</surname><given-names>Pongsak</given-names></name><name><surname>Malicky</surname><given-names>Hans</given-names></name><name><surname>Kong</surname><given-names>Chamroeun</given-names></name><name><surname>Takenaka</surname><given-names>Masaki</given-names></name><name><surname>Tojo</surname><given-names>Koji</given-names></name></person-group><article-title>﻿New species of the genus <italic><tp:taxon-name><tp:taxon-name-part taxon-name-part-type="genus" reg="Trichosetodes">Trichosetodes</tp:taxon-name-part></tp:taxon-name></italic> Ulmer, 1915 (<tp:taxon-name><tp:taxon-name-part taxon-name-part-type="order">Trichoptera</tp:taxon-name-part></tp:taxon-name>, <tp:taxon-name><tp:taxon-name-part taxon-name-part-type="family">Leptoceridae</tp:taxon-name-part></tp:taxon-name>) from Ratanakiri province, Cambodia, based on morphological and molecular data</article-title><source>Zookeys</source><day>12</day><month>10</month><year>2023</year><volume>1182</volume><fpage>153</fpage><lpage>164</lpage><pub-id pub-id-type="doi">10.3897/zookeys.1182.105716</pub-id></mixed-citation></tp:treatment-meta><tp:nomenclature><label>﻿</label><tp:taxon-name>
            <object-id xmlns:xlink="http://www.w3.org/1999/xlink" content-type="arpha" xlink:type="simple">5AA2A611-A1AD-588A-A1BA-8FA849DBCF26</object-id>
            <tp:taxon-name-part taxon-name-part-type="genus" reg="Trichosetodes">Trichosetodes</tp:taxon-name-part>
            <tp:taxon-name-part taxon-name-part-type="species" reg="katiengensis">katiengensis</tp:taxon-name-part>
            <object-id xmlns:xlink="http://www.w3.org/1999/xlink" content-type="zoobank" xlink:type="simple">https://zoobank.org/A1F2CDD2-ABBA-4CDF-A5E9-87E5C3D3CDE3</object-id>
          </tp:taxon-name><tp:taxon-authority>Laudee &amp; Malicky</tp:taxon-authority><tp:taxon-status xmlns:xlink="http://www.w3.org/1999/xlink" xlink:type="simple">sp. nov.</tp:taxon-status><xref ref-type="fig" rid="F2">Fig. 2</xref></tp:nomenclature><tp:treatment-sec sec-type="type material" id="SECID0E6MAE"><title>Type material.</title><p><bold><italic>Holotype</italic>. Male.</bold> Cambodia: Ratanakiri Province: Banlung, Katieng Waterfall, <named-content xmlns:xlink="http://www.w3.org/1999/xlink" content-type="dwc:verbatimCoordinates" xlink:type="simple"><named-content content-type="geo-json" specific-use="{&#34;type&#34;:&#34;Point&#34;,&#34;coordinates&#34;:[106.975833,13.677222]}" id="NCID0ENNAE" xlink:type="simple">13°40'38"N, 106°58'33"E</named-content></named-content>, elev. 203 m, 13.v.2022, Pongsak Laudee. (<abbrev xmlns:xlink="http://www.w3.org/1999/xlink" xlink:title="collection of Hans Malicky, Lunz am See, Austria" id="ABBRID0ESNAE" xlink:type="simple">CHM</abbrev>). <bold><italic>Paratypes</italic></bold>: same data as holotype. 2 males: 1 male (<named-content xmlns:xlink="http://www.w3.org/1999/xlink" content-type="dwc:institutional_code" xlink:title="Princess Maha Chakri Sirindhorn Natural History Museum, Prince of Songkla University" xlink:href="http://grbio.org/institution/prince-songkla-university" xlink:type="simple">PSUNHM</named-content>), 1 male (<abbrev xmlns:xlink="http://www.w3.org/1999/xlink" xlink:title="collection of Hans Malicky, Lunz am See, Austria" id="ABBRID0E4NAE" xlink:type="simple">CHM</abbrev>).</p></tp:treatment-sec><tp:treatment-sec sec-type="diagnosis" id="SECID0EBOAE"><title>Diagnosis.</title><p>The male genitalia of the new species are moderately similar to those of <italic><tp:taxon-name><tp:taxon-name-part taxon-name-part-type="genus" reg="Trichosetodes">Trichosetodes</tp:taxon-name-part><tp:taxon-name-part taxon-name-part-type="species" reg="pales">pales</tp:taxon-name-part></tp:taxon-name></italic> Malicky &amp; Chaibu, 2006 described in Thailand, in the form of segment IX and inferior appendages, however, the phallus is clearly different. The phallicata of <italic><tp:taxon-name><tp:taxon-name-part taxon-name-part-type="genus" reg="Trichosetodes">T.</tp:taxon-name-part><tp:taxon-name-part taxon-name-part-type="species" reg="pales">pales</tp:taxon-name-part></tp:taxon-name></italic> is divided into a dorsal branch, median branch and ventral branch, however, these features are missing in <italic><tp:taxon-name><tp:taxon-name-part taxon-name-part-type="genus" reg="Trichosetodes">T.</tp:taxon-name-part><tp:taxon-name-part taxon-name-part-type="species" reg="katiengensis">katiengensis</tp:taxon-name-part></tp:taxon-name></italic>. In addition, ventral lobes of inferior appendages are truncated and pointed in <italic><tp:taxon-name><tp:taxon-name-part taxon-name-part-type="genus" reg="Trichosetodes">T.</tp:taxon-name-part><tp:taxon-name-part taxon-name-part-type="species" reg="pales">pales</tp:taxon-name-part></tp:taxon-name></italic> in both ventral and lateral views.</p></tp:treatment-sec><tp:treatment-sec sec-type="description" id="SECID0ETPAE"><title>Description.</title><p>Length of each male forewing 3.5–4.0 mm (<italic>N</italic> = 3); specimens in alcohol with head, thorax, abdomen, legs, forewings dark brown.</p><p>Male genitalia (Fig. <xref ref-type="fig" rid="F2">2A–D</xref>). Segment IX with pair of thumb-like lobes posteriorly in dorsal view (Fig. <xref ref-type="fig" rid="F2">2B</xref>); right trapezoid, anterior margins convex with small lobe anterodorsally, posterior margin slightly truncated in lateral view (Fig. <xref ref-type="fig" rid="F2">2A</xref>); square with shallow notches anteriorly in ventral view (Fig. <xref ref-type="fig" rid="F2">2C</xref>). Preanal appendages thumb-like covered with hairs (Fig. <xref ref-type="fig" rid="F2">2A, B</xref>). Segment X not evident. Inferior appendages with dorsal and ventral lobes, dorsal lobe triangular in lateral view with sharp process basoposteriorly, ventral lobe tubular and truncated apically in lateral view (Fig. <xref ref-type="fig" rid="F2">2A</xref>); in ventral view, horn-like, bent inward, truncated apically (Fig. <xref ref-type="fig" rid="F2">2C</xref>). In dorsal view, phallus complex, phallicata divided into dorsal and ventral branches; dorsal branch with outer edge denticulated and ventral branch undulated with acute apex; ejaculatory duct short and thin (Fig. <xref ref-type="fig" rid="F2">2B</xref>). In lateral view, phallicata sickle-like with dorsal and ventral branches, dorsal branch of phallicata straight, covered with numerous short protrusions subapically, apex with small spines; ventral branch of phallicata claw-like, curved downward, acute apex; ejaculatory duct curved tube-like (Fig. <xref ref-type="fig" rid="F2">2D</xref>).</p><fig id="F2" position="float" orientation="portrait"><object-id xmlns:xlink="http://www.w3.org/1999/xlink" content-type="doi" xlink:type="simple">10.3897/zookeys.1182.105716.figure2</object-id><object-id xmlns:xlink="http://www.w3.org/1999/xlink" content-type="arpha" xlink:type="simple">C4477E9B-1732-52A2-8626-9A62C2FBE963</object-id><label>Figure 2.</label><caption><p><italic><tp:taxon-name><tp:taxon-name-part taxon-name-part-type="genus" reg="Trichosetodes">Trichosetodes</tp:taxon-name-part><tp:taxon-name-part taxon-name-part-type="species" reg="katiengensis">katiengensis</tp:taxon-name-part></tp:taxon-name></italic> sp. nov. male genitalia <bold>A</bold> segment IX and inferior appendages, left lateral <bold>B</bold> segment IX and phallus, dorsal <bold>C</bold> segment IX and inferior appendages, ventral <bold>D</bold> phallus. Abbreviations: Dor Pha = dorsal branch of phallicata, Ven Pha = ventral branch of phallicata, Ejd = ejaculatory duct.</p></caption><graphic xmlns:xlink="http://www.w3.org/1999/xlink" xlink:href="zookeys-1182-153_article-105716__-g002.jpg" position="float" orientation="portrait" xlink:type="simple" id="oo_920318.jpg"><uri content-type="original_file" xlink:type="simple">https://binary.pensoft.net/fig/920318</uri></graphic></fig></tp:treatment-sec><tp:treatment-sec sec-type="etymology" id="SECID0EBSAE"><title>Etymology.</title><p>The species is named for the type locality, Katieng Waterfall.</p></tp:treatment-sec></tp:taxon-treatment>
