# Supplementary material for: ﻿New species of the genus Trichosetodes Ulmer, 1915 (Trichoptera, Leptoceridae) from Ratanakiri province, Cambodia, based on morphological and molecular data
Source: Zookeys. 2023 Oct 12;1182:153–64. doi: 10.3897/zookeys.1182.105716 (PMC10587775; doi:10.3897/zookeys.1182.105716)
Supplement: XML Treatment for Trichosetodes ratanakiriensis [file zookeys.1182.105716-treatment3.xml]

<!DOCTYPE tp:taxon-treatment
  PUBLIC "-//TaxonX//DTD Taxonomic Treatment Publishing DTD v0 20100105//EN" "tax-treatment-NSO.dtd">
<tp:taxon-treatment xmlns:tp="http://www.plazi.org/taxpub"><tp:treatment-meta><kwd-group><label>Taxon classification</label><kwd>
              <named-content content-type="kingdom">Animalia</named-content>
            </kwd><kwd>
              <named-content content-type="order">Trichoptera</named-content>
            </kwd><kwd>
              <named-content content-type="family">Leptoceridae</named-content>
            </kwd></kwd-group><mixed-citation publication-type="journal"><person-group><name><surname>Laudee</surname><given-names>Pongsak</given-names></name><name><surname>Malicky</surname><given-names>Hans</given-names></name><name><surname>Kong</surname><given-names>Chamroeun</given-names></name><name><surname>Takenaka</surname><given-names>Masaki</given-names></name><name><surname>Tojo</surname><given-names>Koji</given-names></name></person-group><article-title>﻿New species of the genus <italic><tp:taxon-name><tp:taxon-name-part taxon-name-part-type="genus" reg="Trichosetodes">Trichosetodes</tp:taxon-name-part></tp:taxon-name></italic> Ulmer, 1915 (<tp:taxon-name><tp:taxon-name-part taxon-name-part-type="order">Trichoptera</tp:taxon-name-part></tp:taxon-name>, <tp:taxon-name><tp:taxon-name-part taxon-name-part-type="family">Leptoceridae</tp:taxon-name-part></tp:taxon-name>) from Ratanakiri province, Cambodia, based on morphological and molecular data</article-title><source>Zookeys</source><day>12</day><month>10</month><year>2023</year><volume>1182</volume><fpage>153</fpage><lpage>164</lpage><pub-id pub-id-type="doi">10.3897/zookeys.1182.105716</pub-id></mixed-citation></tp:treatment-meta><tp:nomenclature><label>﻿</label><tp:taxon-name>
            <object-id xmlns:xlink="http://www.w3.org/1999/xlink" content-type="arpha" xlink:type="simple">F36027AC-D7C4-5B55-9F2F-C7D8531DCB25</object-id>
            <tp:taxon-name-part taxon-name-part-type="genus" reg="Trichosetodes">Trichosetodes</tp:taxon-name-part>
            <tp:taxon-name-part taxon-name-part-type="species" reg="ratanakiriensis">ratanakiriensis</tp:taxon-name-part>
            <object-id xmlns:xlink="http://www.w3.org/1999/xlink" content-type="zoobank" xlink:type="simple">https://zoobank.org//873AF5A4-76F5-423D-8E48-4A45AD10BBB1</object-id>
          </tp:taxon-name><tp:taxon-authority>Laudee &amp; Malicky</tp:taxon-authority><tp:taxon-status xmlns:xlink="http://www.w3.org/1999/xlink" xlink:type="simple">sp. nov.</tp:taxon-status><xref ref-type="fig" rid="F3">Fig. 3</xref></tp:nomenclature><tp:treatment-sec sec-type="type material" id="SECID0EUTAE"><title>Type material.</title><p><bold><italic>Holotype</italic>. Male.</bold> Cambodia: Ratanakiri Province: Banlung, Katieng Waterfall, <named-content xmlns:xlink="http://www.w3.org/1999/xlink" content-type="dwc:verbatimCoordinates" xlink:type="simple"><named-content content-type="geo-json" specific-use="{&#34;type&#34;:&#34;Point&#34;,&#34;coordinates&#34;:[106.975833,13.677222]}" id="NCID0ECUAE" xlink:type="simple">13°40'38"N, 106°58'33"E</named-content></named-content>, elev. 203 m, 13.v.2022, Pongsak Laudee. (<abbrev xmlns:xlink="http://www.w3.org/1999/xlink" xlink:title="collection of Hans Malicky, Lunz am See, Austria" id="ABBRID0EHUAE" xlink:type="simple">CHM</abbrev>). <bold><italic>Paratypes</italic></bold>: same data as holotype. 33 males: 18 males (<named-content xmlns:xlink="http://www.w3.org/1999/xlink" content-type="dwc:institutional_code" xlink:title="Princess Maha Chakri Sirindhorn Natural History Museum, Prince of Songkla University" xlink:href="http://grbio.org/institution/prince-songkla-university" xlink:type="simple">PSUNHM</named-content>), 5 males (<abbrev xmlns:xlink="http://www.w3.org/1999/xlink" xlink:title="collection of Hans Malicky, Lunz am See, Austria" id="ABBRID0ESUAE" xlink:type="simple">CHM</abbrev>), 5 males (<named-content xmlns:xlink="http://www.w3.org/1999/xlink" content-type="dwc:institutional_code" xlink:title="Clemson University Arthropod Collection" xlink:href="http://grbio.org/institution/clemson-university-arthropod-collection" xlink:type="simple">CUAC</named-content>), 5 males (<named-content xmlns:xlink="http://www.w3.org/1999/xlink" content-type="dwc:institutional_code" xlink:title="National Museum, Prague" xlink:href="http://grbio.org/institution/national-museum-prague-0" xlink:type="simple">NMPC</named-content>).</p></tp:treatment-sec><tp:treatment-sec sec-type="diagnosis" id="SECID0E5UAE"><title>Diagnosis.</title><p>The male genitalia of <italic><tp:taxon-name><tp:taxon-name-part taxon-name-part-type="genus" reg="Trichosetodes">T.</tp:taxon-name-part><tp:taxon-name-part taxon-name-part-type="species" reg="ratanakiriensis">ratanakiriensis</tp:taxon-name-part></tp:taxon-name></italic> are moderately similar to those of <italic><tp:taxon-name><tp:taxon-name-part taxon-name-part-type="genus" reg="Trichosetodes">T.</tp:taxon-name-part><tp:taxon-name-part taxon-name-part-type="species" reg="pandareos">pandareos</tp:taxon-name-part></tp:taxon-name></italic> Malicky, 2006 described in Laos and <italic><tp:taxon-name><tp:taxon-name-part taxon-name-part-type="genus" reg="Trichosetodes">T.</tp:taxon-name-part><tp:taxon-name-part taxon-name-part-type="species" reg="kampongspeuensis">kampongspeuensis</tp:taxon-name-part></tp:taxon-name></italic> Malicky &amp; Kong, 2020 (Fig. <xref ref-type="fig" rid="F4">4</xref>), however it can be differentiated by the shape of left inferior appendage and the shape of segment IX. The left inferior appendage is forked in <italic><tp:taxon-name><tp:taxon-name-part taxon-name-part-type="genus" reg="Trichosetodes">T.</tp:taxon-name-part><tp:taxon-name-part taxon-name-part-type="species" reg="pandareos">pandareos</tp:taxon-name-part></tp:taxon-name></italic> whereas this feature is missing in <italic><tp:taxon-name><tp:taxon-name-part taxon-name-part-type="genus" reg="Trichosetodes">T.</tp:taxon-name-part><tp:taxon-name-part taxon-name-part-type="species" reg="ratanakiriensis">ratanakiriensis</tp:taxon-name-part></tp:taxon-name></italic>. In addition, the prolongations of the subapicoventral part of segment IX are symmetric in <italic><tp:taxon-name><tp:taxon-name-part taxon-name-part-type="genus" reg="Trichosetodes">T.</tp:taxon-name-part><tp:taxon-name-part taxon-name-part-type="species" reg="pandareos">pandareos</tp:taxon-name-part></tp:taxon-name></italic> but asymmetric in <italic><tp:taxon-name><tp:taxon-name-part taxon-name-part-type="genus" reg="Trichosetodes">T.</tp:taxon-name-part><tp:taxon-name-part taxon-name-part-type="species" reg="ratanakiriensis">ratanakiriensis</tp:taxon-name-part></tp:taxon-name></italic> in ventral view. Compared to <italic><tp:taxon-name><tp:taxon-name-part taxon-name-part-type="genus" reg="Trichosetodes">T.</tp:taxon-name-part><tp:taxon-name-part taxon-name-part-type="species" reg="kampongspeuensis">kampongspeuensis</tp:taxon-name-part></tp:taxon-name></italic>, <italic><tp:taxon-name><tp:taxon-name-part taxon-name-part-type="genus" reg="Trichosetodes">T.</tp:taxon-name-part><tp:taxon-name-part taxon-name-part-type="species" reg="ratanakiriensis">ratanakiriensis</tp:taxon-name-part></tp:taxon-name></italic> exhibits a longer, cylindrical right inferior appendage with a sharp apex in lateral view, whereas in <italic><tp:taxon-name><tp:taxon-name-part taxon-name-part-type="genus" reg="Trichosetodes">T.</tp:taxon-name-part><tp:taxon-name-part taxon-name-part-type="species" reg="kampongspeuensis">kampongspeuensis</tp:taxon-name-part></tp:taxon-name></italic>, this appendage is oval and splits into two at the tip. The prolongations of subapical part of segment IX in ventral view are thin in <italic><tp:taxon-name><tp:taxon-name-part taxon-name-part-type="genus" reg="Trichosetodes">T.</tp:taxon-name-part><tp:taxon-name-part taxon-name-part-type="species" reg="kampongspeuensis">kampongspeuensis</tp:taxon-name-part></tp:taxon-name></italic> but prominent in <italic><tp:taxon-name><tp:taxon-name-part taxon-name-part-type="genus" reg="Trichosetodes">T.</tp:taxon-name-part><tp:taxon-name-part taxon-name-part-type="species" reg="ratanakiriensis">ratanakiriensis</tp:taxon-name-part></tp:taxon-name></italic>.</p></tp:treatment-sec><tp:treatment-sec sec-type="description" id="SECID0EMZAE"><title>Description.</title><p>Length of each male forewing 5 mm (<italic>N</italic> = 12); specimens in alcohol with head, thorax, abdomen, legs, forewings dark brown.</p><p>Male genitalia (Fig. <xref ref-type="fig" rid="F3">3A–D</xref>). Segment IX square with U-shaped incision anteriorly in dorsal view (Fig. <xref ref-type="fig" rid="F3">3C</xref>); in left lateral view, complicated shape, strongly convex anteriorly, undulated edge dorsally, curved downward ventrally with pimple sub-anteroventrally, long cylindrical subapicoventrally, rounded apically (Fig. <xref ref-type="fig" rid="F3">3A</xref>); in right lateral view the same as left lateral view but without pimple (Fig. <xref ref-type="fig" rid="F3">3B</xref>); in ventral view, vertical profile rectangular with 1/3 of height in U-shaped incision apically, rounded apex (Fig. <xref ref-type="fig" rid="F3">3D</xref>). Preanal appendages slender covered with hairs (Fig. <xref ref-type="fig" rid="F3">3A, B</xref>). Segment X not evident. Inferior appendages asymmetrical; circular basally, conical apically in left lateral view (Fig. <xref ref-type="fig" rid="F3">3A</xref>); in right lateral view, cylindrical with expanded basally, curved downward with tooth at dorsal edge subapically, pointed apically (Fig. <xref ref-type="fig" rid="F3">3B</xref>); in dorsal and ventral view, left inferior appendage claw-like, right inferior appendage long claw-like with an inner tooth. Phallicata large, tubular, curved and bent subapically, pointed apically in dorsal view; in lateral view, upside down U-shaped, pointed apically.</p><fig id="F3" position="float" orientation="portrait"><object-id xmlns:xlink="http://www.w3.org/1999/xlink" content-type="doi" xlink:type="simple">10.3897/zookeys.1182.105716.figure3</object-id><object-id xmlns:xlink="http://www.w3.org/1999/xlink" content-type="arpha" xlink:type="simple">B4BE5380-E507-566D-ADD4-8F57A64A06ED</object-id><label>Figure 3.</label><caption><p><italic><tp:taxon-name><tp:taxon-name-part taxon-name-part-type="genus" reg="Trichosetodes">Trichosetodes</tp:taxon-name-part><tp:taxon-name-part taxon-name-part-type="species" reg="ratanakiriensis">ratanakiriensis</tp:taxon-name-part></tp:taxon-name></italic> sp. nov. male genitalia <bold>A</bold> segment IX and inferior appendages, left lateral <bold>B</bold> segment IX and inferior appendages, right lateral <bold>C</bold> segment IX and phallus, dorsal <bold>D</bold> segment IX, ventral. Abbreviations: Le Inf = left inferior appendages, Ri Inf = right inferior appendage, Su Api = subspicoventral part of segment IX.</p></caption><graphic xmlns:xlink="http://www.w3.org/1999/xlink" xlink:href="zookeys-1182-153_article-105716__-g003.jpg" position="float" orientation="portrait" xlink:type="simple" id="oo_920319.jpg"><uri content-type="original_file" xlink:type="simple">https://binary.pensoft.net/fig/920319</uri></graphic></fig><fig id="F4" position="float" orientation="portrait"><object-id xmlns:xlink="http://www.w3.org/1999/xlink" content-type="doi" xlink:type="simple">10.3897/zookeys.1182.105716.figure4</object-id><object-id xmlns:xlink="http://www.w3.org/1999/xlink" content-type="arpha" xlink:type="simple">B4A82EA8-2D25-503E-AAD6-5BB121E7337F</object-id><label>Figure 4.</label><caption><p><italic><tp:taxon-name><tp:taxon-name-part taxon-name-part-type="genus" reg="Trichosetodes">Trichosetodes</tp:taxon-name-part><tp:taxon-name-part taxon-name-part-type="species" reg="kampongspeuensis">kampongspeuensis</tp:taxon-name-part></tp:taxon-name></italic> male genitalia <bold>A</bold> segment IX and inferior appendages, left lateral <bold>B</bold> segment IX and inferior appendages, right lateral <bold>C</bold> segment IX and phallus, dorsal <bold>D</bold> segment IX, ventral.</p></caption><graphic xmlns:xlink="http://www.w3.org/1999/xlink" xlink:href="zookeys-1182-153_article-105716__-g004.jpg" position="float" orientation="portrait" xlink:type="simple" id="oo_920320.jpg"><uri content-type="original_file" xlink:type="simple">https://binary.pensoft.net/fig/920320</uri></graphic></fig></tp:treatment-sec><tp:treatment-sec sec-type="etymology" id="SECID0EW3AE"><title>Etymology.</title><p>The species is named for the type locality, Ratanakiri Province.</p><sec sec-type="﻿Molecular analysis" id="SECID0E23AE"><title>﻿Molecular analysis</title><p>The molecular diversity of the new <italic><tp:taxon-name><tp:taxon-name-part taxon-name-part-type="genus" reg="Trichosetodes">Trichosetodes</tp:taxon-name-part></tp:taxon-name></italic> species was analyzed using the mitochondrial large subunit ribosomal rRNA gene region (16S rRNA). Based on genetic distance (<italic>p</italic>-distance) of this gene fragment, <italic><tp:taxon-name><tp:taxon-name-part taxon-name-part-type="genus" reg="Trichosetodes">T.</tp:taxon-name-part><tp:taxon-name-part taxon-name-part-type="species" reg="ratanakiriensis">ratanakiriensis</tp:taxon-name-part></tp:taxon-name></italic> sp. nov. and <italic><tp:taxon-name><tp:taxon-name-part taxon-name-part-type="genus" reg="Trichosetodes">T.</tp:taxon-name-part><tp:taxon-name-part taxon-name-part-type="species" reg="kampongspeuensis">kampongspeuensis</tp:taxon-name-part></tp:taxon-name></italic> have a close genetic relationship, whereas <italic><tp:taxon-name><tp:taxon-name-part taxon-name-part-type="genus" reg="Trichosetodes">T.</tp:taxon-name-part><tp:taxon-name-part taxon-name-part-type="species" reg="carmelae">carmelae</tp:taxon-name-part></tp:taxon-name></italic> sp. nov. showed greater genetic divergence from both <italic><tp:taxon-name><tp:taxon-name-part taxon-name-part-type="genus" reg="Trichosetodes">T.</tp:taxon-name-part><tp:taxon-name-part taxon-name-part-type="species" reg="ratanakiriensis">ratanakiriensis</tp:taxon-name-part></tp:taxon-name></italic> sp. nov. and <italic><tp:taxon-name><tp:taxon-name-part taxon-name-part-type="genus" reg="Trichosetodes">T.</tp:taxon-name-part><tp:taxon-name-part taxon-name-part-type="species" reg="kampongspeuensis">kampongspeuensis</tp:taxon-name-part></tp:taxon-name></italic> (Table <xref ref-type="table" rid="T1">1</xref>). The estimated phylogenetic relationships based on the <abbrev xmlns:xlink="http://www.w3.org/1999/xlink" xlink:title="mitochondrial DNA" id="ABBRID0EF6AE" xlink:type="simple">mtDNA</abbrev> 16S rRNA are shown in Fig. <xref ref-type="fig" rid="F5">5</xref>, where all three <italic><tp:taxon-name><tp:taxon-name-part taxon-name-part-type="genus" reg="Trichosetodes">Trichosetodes</tp:taxon-name-part></tp:taxon-name></italic> sp. nov. were genetically differentiated. The monophyly of <italic><tp:taxon-name><tp:taxon-name-part taxon-name-part-type="genus" reg="Trichosetodes">T.</tp:taxon-name-part><tp:taxon-name-part taxon-name-part-type="species" reg="ratanakiriensis">ratanakiriensis</tp:taxon-name-part></tp:taxon-name></italic> sp. nov. and <italic><tp:taxon-name><tp:taxon-name-part taxon-name-part-type="genus" reg="Trichosetodes">T.</tp:taxon-name-part><tp:taxon-name-part taxon-name-part-type="species" reg="kampongspeuensis">kampongspeuensis</tp:taxon-name-part></tp:taxon-name></italic> was highly supported by the bootstrap value (NJ BP). In addition, <italic><tp:taxon-name><tp:taxon-name-part taxon-name-part-type="genus" reg="Trichosetodes">T.</tp:taxon-name-part><tp:taxon-name-part taxon-name-part-type="species" reg="carmelae">carmelae</tp:taxon-name-part></tp:taxon-name></italic> sp. nov. was differentiated from the monophyletic clade of <italic><tp:taxon-name><tp:taxon-name-part taxon-name-part-type="genus" reg="Trichosetodes">T.</tp:taxon-name-part><tp:taxon-name-part taxon-name-part-type="species" reg="ratanakiriensis">ratanakiriensis</tp:taxon-name-part></tp:taxon-name></italic> sp. nov. and <italic><tp:taxon-name><tp:taxon-name-part taxon-name-part-type="genus" reg="Trichosetodes">T.</tp:taxon-name-part><tp:taxon-name-part taxon-name-part-type="species" reg="kampongspeuensis">kampongspeuensis</tp:taxon-name-part></tp:taxon-name></italic> (Fig. <xref ref-type="fig" rid="F5">5</xref>).</p><table-wrap id="T1" position="float" orientation="portrait"><label>Table 1.</label><caption><p>Genetic distances (<italic>p</italic>-distances) between <italic><tp:taxon-name><tp:taxon-name-part taxon-name-part-type="genus" reg="Trichosetodes">Trichosetodes</tp:taxon-name-part></tp:taxon-name></italic> spp. from the Mekong River basin.</p></caption><table id="TID0EODAG" rules="all"><tbody><tr><th rowspan="1" colspan="1"/><th rowspan="1" colspan="1">
                      <italic>
                        <tp:taxon-name><tp:taxon-name-part taxon-name-part-type="genus" reg="Trichosetodes">T.</tp:taxon-name-part><tp:taxon-name-part taxon-name-part-type="species" reg="kampongspeuensis">kampongspeuensis</tp:taxon-name-part></tp:taxon-name>
                      </italic>
                    </th><th rowspan="1" colspan="1">
                      <italic>
                        <tp:taxon-name><tp:taxon-name-part taxon-name-part-type="genus" reg="Trichosetodes">T.</tp:taxon-name-part><tp:taxon-name-part taxon-name-part-type="species" reg="ratanakiriensis">ratanakiriensis</tp:taxon-name-part></tp:taxon-name>
                      </italic>
                    </th></tr><tr><td rowspan="1" colspan="1">
                      <italic>
                        <tp:taxon-name><tp:taxon-name-part taxon-name-part-type="genus" reg="Trichosetodes">T.</tp:taxon-name-part><tp:taxon-name-part taxon-name-part-type="species" reg="ratanakiriensis">ratanakiriensis</tp:taxon-name-part></tp:taxon-name>
                      </italic>
                    </td><td rowspan="1" colspan="1">0.014</td><td rowspan="1" colspan="1"/></tr><tr><td rowspan="1" colspan="1">
                      <italic>
                        <tp:taxon-name><tp:taxon-name-part taxon-name-part-type="genus" reg="Trichosetodes">T.</tp:taxon-name-part><tp:taxon-name-part taxon-name-part-type="species" reg="carmelae">carmelae</tp:taxon-name-part></tp:taxon-name>
                      </italic>
                    </td><td rowspan="1" colspan="1">0.070</td><td rowspan="1" colspan="1">0.063</td></tr></tbody></table></table-wrap><fig id="F5" position="float" orientation="portrait"><object-id xmlns:xlink="http://www.w3.org/1999/xlink" content-type="doi" xlink:type="simple">10.3897/zookeys.1182.105716.figure5</object-id><object-id xmlns:xlink="http://www.w3.org/1999/xlink" content-type="arpha" xlink:type="simple">463C2A3C-C30A-55B5-90EE-E95C2644E479</object-id><label>Figure 5.</label><caption><p>Estimated phylogenetic relationships using the Neighbor-Joining clustering method for <italic><tp:taxon-name><tp:taxon-name-part taxon-name-part-type="genus" reg="Trichosetodes">Trichosetodes</tp:taxon-name-part></tp:taxon-name></italic> spp. based on the <abbrev xmlns:xlink="http://www.w3.org/1999/xlink" xlink:title="mitochondrial DNA" id="ABBRID0EDFAG" xlink:type="simple">mtDNA</abbrev> 16S rRNA region. Sequences of <italic><tp:taxon-name><tp:taxon-name-part taxon-name-part-type="genus" reg="Setodes">Setodes</tp:taxon-name-part><tp:taxon-name-part taxon-name-part-type="species" reg="brevicaudatus">brevicaudatus</tp:taxon-name-part></tp:taxon-name></italic> were included as outgroups. Each node’s bootstrap value is shown (based on 1000 replicates). The scale bar indicates genetic distance (<italic>p</italic>-distance).</p></caption><graphic xmlns:xlink="http://www.w3.org/1999/xlink" xlink:href="zookeys-1182-153_article-105716__-g005.jpg" position="float" orientation="portrait" xlink:type="simple" id="oo_920321.jpg"><uri content-type="original_file" xlink:type="simple">https://binary.pensoft.net/fig/920321</uri></graphic></fig></sec></tp:treatment-sec></tp:taxon-treatment>
